# Supplementary material for: Deverra triradiata Hochst. ex Boiss. from the Northern Region of Saudi Arabia: Essential Oil Profiling, Plant Extracts and Biological Activities
Source: Plants (Basel). 2022 Jun 9;11(12):1543. doi: 10.3390/plants11121543 (PMC9231278; doi:10.3390/plants11121543)
Supplement: Supplementary file 1 [file plants-11-01543-s001.zip]

Archive with 1 entries (1 files):
- plants-1718269-supplementary.pdf
